# Supplementary material for: TGF-β1 Reduces Neutrophil Adhesion and Prevents Acute Vaso-Occlusive Processes in Sickle Cell Disease Mice
Source: Cells. 2022 Apr 2;11(7):1200. doi: 10.3390/cells11071200 (PMC8998040; doi:10.3390/cells11071200)
Supplement: Supplementary file 1 [file cells-11-01200-s001.zip]

Archive with 9 entries (9 files):
- cells-1651078-supplementary.pdf
- Video S1.mp4
- Video S2.mp4
- Video S3.mp4
- Video S4.mp4
- Video S5.mp4
- Video S6.mp4
- Video S7.mp4
- Video S8.mp4
